# Supplementary material for: Demographic and environmental factors associated with the distribution of Aedes albopictus in Cameroon
Source: Med Vet Entomol. 2022 Oct 20;37(1):143–51. doi: 10.1111/mve.12619 (PMC10092813; doi:10.1111/mve.12619)
Supplement: Supplementary file 3 — Appendix S3: Supporting Information. [file MVE-37-143-s002.xlsx]

## Sheet: Database Cameroon Ae albopictus
ID	Year	Presence	Elevation	Population	Density	Rural	Periurban	Urban	Forest	Precipitation	Canopy	Dry	Temperature	Evi	Wet	DOI
ID001	2002	Y	583	9629	342.66	34.62	0	65.38	1.06	1916	6.3	2	24.27	0.36052	10	http://dx.doi.org/10.7554/eLife.08347.001
ID002	2002	Y	687	5142	183.614	75	3.57	21.43	2.31	1761	10.8	2	23.86	0.361477	10	http://dx.doi.org/10.7554/eLife.08347.001
ID003	2002	Y	666	14885	526.141	37.04	14.81	48.15	1.58	1886	6.1	3	24.47	0.356998	9	http://dx.doi.org/10.7554/eLife.08347.001
ID004	2002	Y	731	192802	6713.99	0	0	100	0.06	1786	1.3	3	25.51	0.202032	9	http://dx.doi.org/10.7554/eLife.08347.001
ID005	2002	Y	668	5490	189.426	85.71	7.14	7.14	0.79	1838	10.7	3	24.39	0.351244	9	http://dx.doi.org/10.7554/eLife.08347.001
ID006	2002	Y	55	17397	842.439	45	15	40	0.02	3104	2.8	3	24.74	0.334521	9	http://dx.doi.org/10.7554/eLife.08347.001
ID007	2002	Y	14	97163	3612.91	0	0	100	0.04	3942	0.4	2	25.15	0.122496	10	http://dx.doi.org/10.7554/eLife.08347.001
ID008	2002	Y	18	19506	669.179	65.38	7.69	26.92	0.12	3031	5.1	3	25.54	0.351148	9	http://dx.doi.org/10.7554/eLife.08347.001
ID009	2002	Y	1085	15152	544.632	100	0	0	0	2918	11.2	3	20.43	0.249734	9	http://dx.doi.org/10.7554/eLife.08347.001
ID010	2002	Y	620	4763	170.014	56.67	3.33	40	0.19	1319	2.6	3	25.62	0.409429	9	http://dx.doi.org/10.7554/eLife.08347.001
ID011	2002	Y	105	6027	210.77	66.67	7.41	25.93	0.43	2660	7.3	3	26.63	0.404109	9	http://dx.doi.org/10.7554/eLife.08347.001
ID012	2002	Y	656	6777	241.927	7.69	15.38	76.92	0.98	1401	1.7	3	25.92	0.350051	9	http://dx.doi.org/10.7554/eLife.08347.001
ID013	2002	Y	745	3824	136.456	100	0	0	0.14	2289	14.9	3	24.75	0.405109	9	http://dx.doi.org/10.7554/eLife.08347.001
ID014	2002	Y	1337	22855	818.67	53.33	0	46.67	0.09	1940	5.2	4	24.29	0.336361	8	http://dx.doi.org/10.7554/eLife.08347.001
ID015	2002	Y	1384	60381	2165.08	6.9	6.9	86.21	0.07	1771	2.8	4	26.5	0.257446	8	http://dx.doi.org/10.7554/eLife.08347.001
ID016	2002	Y	1027	5099	250.906	55	10	35	0.15	1591	2.4	4	26.27	0.322453	8	http://dx.doi.org/10.7554/eLife.08347.001
ID017	2002	Y	1248	45660	1604.33	3.57	3.57	92.86	0.19	2111	2.3	4	24.74	0.286364	8	http://dx.doi.org/10.7554/eLife.08347.001
ID018	2002	Y	738	1281	45.5827	87.1	3.23	9.68	0.13	1843	6.6	4	26.44	0.41723	8	http://dx.doi.org/10.7554/eLife.08347.001
ID019	2002	Y	868	1138	39.4806	65.52	10.34	24.14	0.02	1784	5	5	26.6	0.314911	7	http://dx.doi.org/10.7554/eLife.08347.001
ID020	2002	N	1110	12733	453.408	20.69	3.45	75.86	0.19	1581	2.1	5	28.84	0.265339	7	http://dx.doi.org/10.7554/eLife.08347.001
ID021	2002	N	183	28519	1028.9	35.71	0	64.29	0.03	896	0.3	6	34.88	0.232714	6	http://dx.doi.org/10.7554/eLife.08347.001
ID022	2002	N	193	8478	300.184	81.48	3.7	14.81	0	838	0.2	6	34.99	0.256615	6	http://dx.doi.org/10.7554/eLife.08347.001
ID023	2004	N	193	8872	316.248	81.48	3.7	14.81	0	940	0.2	7	34.74	0.245637	5	http://dx.doi.org/10.7554/eLife.08347.001
ID024	2004	N	459	1107	39.1991	100	0	0	0	774	0	7	36.84	0.213615	5	http://dx.doi.org/10.7554/eLife.08347.001
ID025	2004	N	795	19940	701.433	65.52	0	34.48	0	905	0	7	34.48	0.240171	5	http://dx.doi.org/10.7554/eLife.08347.001
ID026	2004	N	449	3125	112.832	100	0	0	0	752	0	7	35.19	0.308122	5	http://dx.doi.org/10.7554/eLife.08347.001
ID027	2006	Y	17	108179	4517.79	0	0	100	0.04	4337	0.5	2	26.07	0.109226	10	http://dx.doi.org/10.7554/eLife.08347.001
ID028	2006	N	183	32480	1171.82	35.71	0	64.29	0.02	939	0.3	6	36.09	0.212815	6	http://dx.doi.org/10.7554/eLife.08347.001
ID029	2007	Y	39	6370	221.601	48.28	0	51.72	1.6	2828	4.1	3	25.52	0.297377	9	http://dx.doi.org/10.7554/eLife.08347.001
ID030	2007	Y	210	368	13.0815	100	0	0	0.39	2591	21.2	3	25.54	0.338227	9	http://dx.doi.org/10.7554/eLife.08347.001
ID031	2007	N	741	324105	11560	0	0	100	0.32	1703	1.3	3	25.35	0.205977	9	http://dx.doi.org/10.7554/eLife.08347.001
ID032	2007	Y	161	435	15.5701	92.86	0	7.14	0.86	2618	11.5	3	25.51	0.364311	9	http://dx.doi.org/10.7554/eLife.08347.001
ID033	2007	Y	731	265004	9222.03	0	0	100	0.11	1613	1.3	3	25.48	0.179843	9	http://dx.doi.org/10.7554/eLife.08347.001
ID034	2007	Y	691	4916	176.859	86.21	6.9	6.9	1.16	1621	11.1	4	24.87	0.360496	8	http://dx.doi.org/10.7554/eLife.08347.001
ID035	2007	Y	686	829	29.4031	75	0	25	0.31	1611	8.8	3	24.78	0.334273	9	http://dx.doi.org/10.7554/eLife.08347.001
ID036	2007	Y	4	81536	4592.07	11.11	0	74.07	0.03	4377	2.6	3	26.18	0.134323	9	http://dx.doi.org/10.7554/eLife.08347.001
ID037	2007	Y	17	111309	4649.6	0	0	100	0.01	4354	0.5	3	26.17	0.109862	9	http://dx.doi.org/10.7554/eLife.08347.001
ID038	2007	Y	1056	15662	556.016	100	0	0	0.19	3695	11.8	2	21	0.295113	10	http://dx.doi.org/10.7554/eLife.08347.001
ID039	2007	Y	1248	14658	527.56	100	0	0	0.04	3629	12.9	2	20.72	0.320547	10	http://dx.doi.org/10.7554/eLife.08347.001
ID040	2007	Y	656	7205	257.121	7.69	15.38	76.92	0.98	1414	1.7	3	26.22	0.342744	9	http://dx.doi.org/10.7554/eLife.08347.001
ID041	2007	Y	493	9510	333.794	48.28	0	51.72	0.42	1543	3.9	4	26.34	0.319183	8	http://dx.doi.org/10.7554/eLife.08347.001
ID042	2007	Y	1318	5912	210.774	53.57	17.86	28.57	0.06	1683	6.9	4	24.96	0.332414	8	http://dx.doi.org/10.7554/eLife.08347.001
ID043	2007	Y	1466	37207	1340.71	0	19.23	80.77	0.46	1783	3	5	26.26	0.253864	7	http://dx.doi.org/10.7554/eLife.08347.001
ID044	2007	Y	1395	41245	1444.44	3.7	11.11	85.19	0.57	1788	3.3	5	26.37	0.264907	7	http://dx.doi.org/10.7554/eLife.08347.001
ID045	2007	Y	1012	4486	168.559	67.86	7.14	25	0.4	1462	3.5	4	26.04	0.3225	8	http://dx.doi.org/10.7554/eLife.08347.001
ID046	2007	Y	1027	3859	188.225	55	10	35	0.37	1463	2.4	5	26.01	0.3192	7	http://dx.doi.org/10.7554/eLife.08347.001
ID047	2007	Y	1256	42192	1501.62	0	3.57	96.43	0.55	2021	2.4	5	24.61	0.262832	7	http://dx.doi.org/10.7554/eLife.08347.001
ID048	2007	N	1012	7887	280.168	58.06	3.23	38.71	0.45	1682	3	5	26.91	0.316428	7	http://dx.doi.org/10.7554/eLife.08347.001
ID049	2007	N	1129	12085	423.639	14.81	0	85.19	0.59	1526	1.7	5	28	0.259022	7	http://dx.doi.org/10.7554/eLife.08347.001
ID050	2007	N	594	723	25.9429	100	0	0	0.78	1386	0.7	5	30.13	0.315273	7	http://dx.doi.org/10.7554/eLife.08347.001
ID051	2007	N	409	147	5.23575	100	0	0	0.01	1165	7.2	6	31.73	0.333075	6	http://dx.doi.org/10.7554/eLife.08347.001
ID052	2007	N	183	29106	1048.47	35.71	0	64.29	0	811	0.3	7	35.12	0.22585	5	http://dx.doi.org/10.7554/eLife.08347.001
ID053	2007	N	397	27338	979.938	60	0	40	0	720	0	8	37.07	0.207073	4	http://dx.doi.org/10.7554/eLife.08347.001
ID054	2007	N	299	14886	949.937	19.05	4.76	76.19	0	611	0	8	37.12	0.176702	4	http://dx.doi.org/10.7554/eLife.08347.001
ID055	2009	Y	723	343033	12230.2	0	0	100	0.84	1664	1.2	4	26.73	0.231798	8	http://dx.doi.org/10.7554/eLife.08347.001
ID056	2009	Y	769	45135	1558.69	10.34	17.24	72.41	0.73	1663	3.8	4	26.49	0.293456	8	http://dx.doi.org/10.7554/eLife.08347.001
ID057	2011	Y	11	6183	216.926	48.28	0	51.72	1.12	2239	4.1	3	25.7	0.279056	9	http://dx.doi.org/10.1186/1471-2334-12-275
ID058	2014	Y	28	226454	8127.04	0	0	100	0.06	2997	0.5	3	26.97	0.175751	9	http://dx.doi.org/10.1684/mst.2016.0624
ID059	2014	Y	9	7476	280.076	100	0	0	0.17	2906	12.3	3	25.03	0.249481	9	http://dx.doi.org/10.1007/s13149-016-0519-9
ID060	2014	Y	9	153519	5729.71	46.43	7.14	46.43	0.08	3375	2.3	3	26.73	0.197201	9	http://dx.doi.org/10.1007/s13149-016-0519-9
ID061	2016	Y	702	160108	5618.8	24.14	20.69	55.17	3.94	1557	4.6	4	26.26	0.308556	8	http://dx.doi.org/10.1186/s13071-017-2408-x
ID062	2016	Y	671	23264	827.504	18.52	22.22	59.26	1.12	1477	5.3	4	26.86	0.289112	8	http://dx.doi.org/10.1186/s13071-017-2408-x
ID063	2016	Y	799	388457	13585.6	0	0	100	0.22	1452	1.6	4	26.9	0.185928	8	http://dx.doi.org/10.1186/s13071-017-2408-x
ID064	2016	Y	686	359870	13224.5	23.33	3.33	73.33	3.02	1610	3.3	4	26.59	0.309158	8	http://dx.doi.org/10.1186/s13071-017-2408-x
ID065	2016	Y	702	555940	19894.2	0	0	100	0.15	1454	1.4	4	27.27	0.192286	8	http://dx.doi.org/10.1186/s13071-017-2408-x
ID066	2016	Y	667	61870	2675.85	39.29	32.14	28.57	4.3	1513	5	4	27.2	0.309787	8	http://dx.doi.org/10.1186/s13071-017-2408-x
ID067	2017	Y	612	8929	318.059	34.62	0	65.38	2.38	1551	6.3	5	24.69	0.310627	7	http://dx.doi.org/10.1371/journal.pntd.0007137
ID068	2017	Y	707	289	10.4698	100	0	0	0.19	1595	28.9	4	24.23	0.315587	8	http://dx.doi.org/10.1371/journal.pntd.0007137
ID069	2017	Y	36	9748	569.955	40	0	60	6.18	2046	2.7	3	25.96	0.27639	9	http://dx.doi.org/10.1371/journal.pntd.0007137
ID070	2017	Y	699	1117	40.0319	100	0	0	1.11	1581	21.8	4	24.4	0.375526	8	http://dx.doi.org/10.1371/journal.pntd.0007137
ID071	2017	Y	660	6468	231.32	72.41	6.9	20.69	2.87	1398	7.2	5	25.02	0.360321	7	http://dx.doi.org/10.1371/journal.pntd.0007137
ID072	2017	Y	54	5307	194.804	50	0	50	0.66	2060	4	3	25.91	0.292524	9	http://dx.doi.org/10.1371/journal.pntd.0007137
ID073	2017	Y	687	2110	75.3641	73.33	3.33	23.33	1.9	1563	10.8	3	24.56	0.355791	9	http://dx.doi.org/10.1371/journal.pntd.0007137
ID074	2017	Y	192	29049	1403.3	45	5	50	0.77	2619	2.8	3	24.82	0.242068	9	http://dx.doi.org/10.1371/journal.pntd.0007137
ID075	2017	Y	27	262245	9392.92	0	0	100	0.03	3000	0.4	3	26.13	0.172175	9	http://dx.doi.org/10.1371/journal.pntd.0007137
ID076	2017	Y	772	30911	1108.98	100	0	0	1.01	2551	5.7	3	23.42	0.257089	9	http://dx.doi.org/10.1371/journal.pntd.0007137
ID077	2017	Y	657	7055	246.236	25	0	75	0.69	1339	2.6	3	26.44	0.315702	9	http://dx.doi.org/10.1371/journal.pntd.0007137
ID078	2017	Y	238	26269	937.052	14.81	0	85.19	0.52	2580	4.5	3	26.52	0.289172	9	http://dx.doi.org/10.1371/journal.pntd.0007137
ID079	2017	Y	488	6830	242.634	48.28	0	51.72	1.39	1347	3.9	3	25.2	0.335778	9	http://dx.doi.org/10.1371/journal.pntd.0007137
ID080	2017	Y	822	7890	282.772	64.29	14.29	21.43	0.1	1950	7.6	3	25.97	0.411312	9	http://dx.doi.org/10.1371/journal.pntd.0007137
ID081	2017	Y	1245	8001	293.178	62.07	6.9	31.03	0.18	1757	9.2	3	24.92	0.359272	9	http://dx.doi.org/10.1371/journal.pntd.0007137
ID082	2017	Y	1382	48117	1706.32	0	3.7	96.3	0.02	1766	2.6	4	26.54	0.221465	8	http://dx.doi.org/10.1371/journal.pntd.0007137
ID083	2017	Y	1121	12487	449.543	41.38	6.9	51.72	0	1913	5	4	26.71	0.292431	8	http://dx.doi.org/10.1371/journal.pntd.0007137
ID084	2017	Y	991	5608	285.65	50	5.56	44.44	0.03	1463	2.4	5	26.27	0.320559	7	http://dx.doi.org/10.1371/journal.pntd.0007137
ID085	2017	Y	1309	61091	2156.69	0	0	100	0.02	1967	2.3	4	25.23	0.251233	8	http://dx.doi.org/10.1371/journal.pntd.0007137
ID086	2017	Y	735	4859	175.196	81.48	0	18.52	0.13	2021	7.7	4	25.69	0.395543	8	http://dx.doi.org/10.1371/journal.pntd.0007137
ID087	2017	N	1229	2581	89.98	100	0	0	0.2	1783	7.8	5	25.86	0.371455	7	http://dx.doi.org/10.1371/journal.pntd.0007137
ID088	2017	Y	864	6033	210.538	68.97	6.9	24.14	0	1703	5.3	5	26.72	0.328266	7	http://dx.doi.org/10.1371/journal.pntd.0007137
ID089	2017	N	1000	6264	221.573	57.14	0	42.86	0.01	1607	3.3	5	26.71	0.310698	7	http://dx.doi.org/10.1371/journal.pntd.0007137
ID090	2017	N	1151	4587	165.588	68.97	0	31.03	0.01	1585	3.3	5	27.15	0.306895	7	http://dx.doi.org/10.1371/journal.pntd.0007137
ID091	2017	N	1117	11854	414.454	62.07	3.45	34.48	0.19	1592	2.4	5	28.99	0.250346	7	http://dx.doi.org/10.1371/journal.pntd.0007137
ID092	2017	N	625	2641	95.1619	93.1	3.45	3.45	0.26	1529	1.5	5	30.65	0.332343	7	http://dx.doi.org/10.1371/journal.pntd.0007137
ID093	2017	N	205	48072	1704.51	6.67	0	93.33	0.01	1015	0.4	7	34.7	0.223811	5	http://dx.doi.org/10.1371/journal.pntd.0007137
ID094	2017	N	413	43283	1542.88	30	0	70	0.04	787	0	7	36.78	0.210044	5	http://dx.doi.org/10.1371/journal.pntd.0007137
ID095	2018	Y	210	9347	329.734	100	0	0	0	965	0.3	6	35.15	0.268938	6	http://dx.doi.org/10.3390/insects11110814
ID096	2018	Y	240	562	20.0085	93.1	0	0	0.03	1018	1.5	7	29.09	0.269306	5	http://dx.doi.org/10.3390/insects11110814
ID097	2018	Y	225	14960	546.918	92.86	0	7.14	0	1090	0	6	34.96	0.218683	6	http://dx.doi.org/10.3390/insects11110814
ID098	2018	Y	225	16182	573.911	100	0	0	0	1115	0.2	6	34.71	0.238413	6	http://dx.doi.org/10.3390/insects11110814
ID099	2018	Y	671	20429	730.14	32.14	14.29	53.57	4.59	1606	3	2	26.54	0.279664	10	http://dx.doi.org/10.3390/pathogens9060491
ID100	2018	Y	912	24570	910.134	36.67	20	43.33	1.35	1621	6.6	2	26.75	0.318714	10	http://dx.doi.org/10.3390/pathogens9060491
ID101	2018	Y	686	435719	16035.1	16.67	0	83.33	4.52	1744	3.2	2	26.31	0.287773	10	http://dx.doi.org/10.3390/pathogens9060491
ID102	2018	Y	702	589250	21229.6	0	0	100	2.08	1655	2.1	2	27.12	0.236667	10	http://dx.doi.org/10.3390/pathogens9060491
ID103	2018	Y	725	207120	7047.21	0	0	100	0.03	1568	1.2	2	27.29	0.186691	10	http://dx.doi.org/10.3390/pathogens9060491
ID104	2018	Y	799	428115	15708.6	3.57	0	96.43	0.41	1672	2.4	2	26.41	0.239019	10	http://dx.doi.org/10.3390/pathogens9060491
ID105	2018	Y	952	18969	665.491	46.43	32.14	21.43	2.51	1625	8.6	2	26.48	0.33913	10	http://dx.doi.org/10.3390/pathogens9060491
ID106	2018	Y	663	5988	212.481	85.71	7.14	7.14	3.91	1702	10.5	2	24.57	0.343125	10	http://dx.doi.org/10.3166/bspe-2020-0109
ID107	2019	Y	1350	7071	251.613	100	0	0	0.02	2028	5.5	4	26.88	0.36197	8	http://dx.doi.org/10.3390/insects11050312
ID108	2019	Y	1350	2334	84.2878	100	0	0	0.28	2125	6.7	3	27.08	0.39638	9	http://dx.doi.org/10.3390/insects11050312
ID109	2019	Y	1350	7411	265.548	100	0	0	0.04	2037	7.9	4	24.95	0.392442	8	http://dx.doi.org/10.3390/insects11050312
ID110	2017	N	382	169	6.5888	0	0	100	0.1	1178	6.5	7	33.23	0.36	5	http://dx.doi.org/10.1007/s42690-020-00324-3
ID111	2017	Y	35	236980	8908.67	100	0	0	0.82	2942	0.9	3	30.29	0.36	9	http://dx.doi.org/10.1371/JOURNAL.PNTD.0007985
